# Supplementary material for: Virulence Structure and Genetic Diversity of Blumeria graminis f. sp. avenae from Different Regions of Europe
Source: Plants (Basel). 2022 May 20;11(10):1358. doi: 10.3390/plants11101358 (PMC9145444; doi:10.3390/plants11101358)
Supplement: Supplementary file 1 [file plants-11-01358-s001.zip]

Archive with 1 entries (1 files):
- plants-1716547-supplementary.pdf
